# Supplementary material for: An insight into the gene expression evolution in Gossypium species based on the leaf transcriptomes
Source: BMC Genomics. 2024 Feb 14;25:179. doi: 10.1186/s12864-024-10091-x (PMC10868065; doi:10.1186/s12864-024-10091-x)
Supplement: Supplementary file 3 — Supplementary material 3. [file 12864_2024_10091_MOESM3_ESM.xlsx]

## Sheet: Sheet1
Gossypium	SRA accession	Raw reads	Clean reads	Q30 (%)	GC content (%)	Mapping ratio
G. arboreum (A2)	SRR13933598	25587822	24915354	94.64	45.57	0.9789
	SRR13933601	24076081	23419376	94.68	44.99	0.9804
	SRR13933602	25918236	25157802	94.52	45.35	0.9777
G. australe (G2)	SRR8694038	24217124	22985286	96.28	45.63	0.9791
	SRR8694039	31887924	30107734	96.22	45.54	0.9796
	SRR8694045	24313480	22478190	95.78	46.03	0.9778
G. barbadense (AD2)	SRR8089908	26589882	25017977	95.85	44.8	0.9805
	SRR8089972	24786168	23795537	96.69	44.46	0.9844
	SRR8089978	27646003	25519752	95.37	45.48	0.9809
G. hirsutum (AD1)	SRR8090022	25720874	24959764	96.07	44.29	0.9795
	SRR8090033	29491057	28623767	96.01	45.11	0.9839
	SRR8090035	28723538	27852275	95.99	44.09	0.979
G. raimondii (D5)	SRR8267559	22974221	21475508	97.3	45.94	0.9879
	SRR8267560	24413224	22806966	97.13	48.83	0.9571
	SRR8267561	20374978	18946212	97.29	46.37	0.9757
G. stocksii (E1)	SRR13933592	21055615	20452537	94.37	45.15	0.9674
	SRR13933593	26055892	25333658	94.43	45.27	0.9748
	SRR13933594	25062499	24366456	94.51	44.99	0.9773
G. herbaceum (A1)	SRR22211789	21866034	21259306	94.65	45.48	0.9697
	SRR22211790	21857329	21226383	94.44	45.25	0.9695
	SRR22211791	22280063	21665337	94.58	45.56	0.9724
G. thurberi (D1)	SRR8267613	19379670	17679624	96.96	45.95	0.982
	SRR8267614	19765759	18637267	97.4	45.76	0.9869
	SRR8267615	20383439	19181632	97.39	46.29	0.985
T. cacao	SRR851884	9606826	8499466	83.97	49.81	0.8722
	SRR851885	15591510	13641250	85.13	49.76	0.8728
