# Supplementary material for: An insight into the gene expression evolution in Gossypium species based on the leaf transcriptomes
Source: BMC Genomics. 2024 Feb 14;25:179. doi: 10.1186/s12864-024-10091-x (PMC10868065; doi:10.1186/s12864-024-10091-x)
Supplement: Supplementary file 4 — Supplementary material 4. [file 12864_2024_10091_MOESM4_ESM.xlsx]

## Sheet: Sheet1
Species	Total genes	Genes in orthogroups	Unassigned genes	Species-specific orthogroups	Genes in species-specific orthogroups
G. arboreum (A2)	43278	42122	1156	132	561
G. australe (G2)	34577	32995	1582	480	2089
G. barbadense_At (At2)	34823	33999	824	26	66
G. barbadense_Dt (Dt2）	35728	34913	815	30	75
G. herbaceum (A1)	43952	42353	1599	202	894
G. hirsutum_At (At1)	32032	31547	485	10	22
G. hirsutum_Dt (Dt1)	34402	33886	516	24	64
G.raimondii (D5)	40976	39458	1518	357	1818
G. stocksii (E1)	46224	44260	1964	362	1884
G. thurberi (D1)	41316	40543	773	193	798
T. cacao	21445	21154	291	149	863
