# Supplementary material for: An insight into the gene expression evolution in Gossypium species based on the leaf transcriptomes
Source: BMC Genomics. 2024 Feb 14;25:179. doi: 10.1186/s12864-024-10091-x (PMC10868065; doi:10.1186/s12864-024-10091-x)
Supplement: Supplementary file 5 — Supplementary material 5. [file 12864_2024_10091_MOESM5_ESM.xlsx]

## Sheet: Sheet1
	G2	E1	A1	A2	AD1_At	AD2_At	D1	D5	AD1_Dt	AD2_Dt
G2	14002	12703	11464	12353	10959	11510	12711	12392	11088	11592
E1	12703	18403	14604	15958	13855	14639	16324	15817	14148	14762
A1	11464	14604	15946	14947	13513	13762	14623	14149	13375	13596
A2	12353	15958	14947	17815	14022	14708	16080	15568	13963	14544
AD1_At	10959	13855	13513	14022	15122	13402	13945	13535	13122	13015
AD2_At	11510	14639	13762	14708	13402	15978	14900	14403	13135	14163
D1	12711	16324	14623	16080	13945	14900	18823	16710	14549	15348
D5	12392	15817	14149	15568	13535	14403	16710	18183	14128	14878
AD1_Dt	11088	14148	13375	13963	13122	13135	14549	14128	15587	13819
AD2_Dt	11592	14762	13596	14544	13015	14163	15348	14878	13819	16273
