# Supplementary material for: An insight into the gene expression evolution in Gossypium species based on the leaf transcriptomes
Source: BMC Genomics. 2024 Feb 14;25:179. doi: 10.1186/s12864-024-10091-x (PMC10868065; doi:10.1186/s12864-024-10091-x)
Supplement: Supplementary file 6 — Supplementary material 6. [file 12864_2024_10091_MOESM6_ESM.xlsx]

## Sheet: Sheet2
Pathway ID	Description	Average selection pressure
map00970	Aminoacyl-tRNA biosynthesis	0.603361
map00563	Glycosylphosphatidylinositol (GPI)-anchor biosynthesis	0.578341
map03050	Proteasome	0.564019
map03013	Nucleocytoplasmic transport	0.549572
map03022	Basal transcription factors	0.549404
map04810	Regulation of actin cytoskeleton	0.512971
map00310	Lysine degradation	0.507661
map00513	Various types of N-glycan biosynthesis	0.498005
map03040	Spliceosome	0.49744
map04110	Cell cycle	0.478225
map00510	N-Glycan biosynthesis	0.47549
map04919	Thyroid hormone signaling pathway	0.471803
map04070	Phosphatidylinositol signaling system	0.470631
map03008	Ribosome biogenesis in eukaryotes	0.469424
map04130	SNARE interactions in vesicular transport	0.460228
map00190	Oxidative phosphorylation	0.458064
map04141	Protein processing in endoplasmic reticulum	0.4557
map03060	Protein export	0.452335
map03018	RNA degradation	0.452064
map00562	Inositol phosphate metabolism	0.4494
map04120	Ubiquitin mediated proteolysis	0.448738
map00920	Sulfur metabolism	0.448708
map04218	Cellular senescence	0.446075
map04113	Meiosis - yeast	0.437912
map00860	Porphyrin metabolism	0.436814
map04310	Wnt signaling pathway	0.433075
map03440	Homologous recombination	0.432655
map00770	Pantothenate and CoA biosynthesis	0.430705
map03420	Nucleotide excision repair	0.429254
map04623	Cytosolic DNA-sensing pathway	0.42723
map03020	RNA polymerase	0.426824
map02024	Quorum sensing	0.42007
map00230	Purine metabolism	0.419017
map04144	Endocytosis	0.415993
map00195	Photosynthesis	0.414811
map00020	Citrate cycle (TCA cycle)	0.41344
map00620	Pyruvate metabolism	0.412742
map00710	Carbon fixation in photosynthetic organisms	0.407658
map01240	Biosynthesis of cofactors	0.407182
map04922	Glucagon signaling pathway	0.405205
map01210	2-Oxocarboxylic acid metabolism	0.404645
map00760	Nicotinate and nicotinamide metabolism	0.404425
map04071	Sphingolipid signaling pathway	0.403537
map01232	Nucleotide metabolism	0.403057
map01212	Fatty acid metabolism	0.395499
map00061	Fatty acid biosynthesis	0.393711
map04010	MAPK signaling pathway	0.392415
map01200	Carbon metabolism	0.389013
map04814	Motor proteins	0.388967
map04712	Circadian rhythm - plant	0.386909
map01230	Biosynthesis of amino acids	0.384551
map00010	Glycolysis / Gluconeogenesis	0.38264
map00100	Steroid biosynthesis	0.381484
map00380	Tryptophan metabolism	0.38104
map01100	Metabolic pathways	0.377828
map00240	Pyrimidine metabolism	0.377535
map00790	Folate biosynthesis	0.375667
map00030	Pentose phosphate pathway	0.370459
map00053	Ascorbate and aldarate metabolism	0.37015
map00564	Glycerophospholipid metabolism	0.369507
map04146	Peroxisome	0.368606
map00250	Alanine, aspartate and glutamate metabolism	0.36521
map00270	Cysteine and methionine metabolism	0.364895
map00400	Phenylalanine, tyrosine and tryptophan biosynthesis	0.364387
map00260	Glycine, serine and threonine metabolism	0.364213
map00330	Arginine and proline metabolism	0.362088
map04626	Plant-pathogen interaction	0.358348
map00630	Glyoxylate and dicarboxylate metabolism	0.356012
map00600	Sphingolipid metabolism	0.355522
map00680	Methane metabolism	0.354314
map01110	Biosynthesis of secondary metabolites	0.35395
map04016	MAPK signaling pathway - plant	0.352803
map00040	Pentose and glucuronate interconversions	0.350801
map00051	Fructose and mannose metabolism	0.348783
map00130	Ubiquinone and other terpenoid-quinone biosynthesis	0.348333
map03010	Ribosome	0.348284
map01250	Biosynthesis of nucleotide sugars	0.345991
map04142	Lysosome	0.344189
map04075	Plant hormone signal transduction	0.343084
map00500	Starch and sucrose metabolism	0.342072
map00561	Glycerolipid metabolism	0.338426
map00900	Terpenoid backbone biosynthesis	0.334164
map00220	Arginine biosynthesis	0.333997
map00520	Amino sugar and nucleotide sugar metabolism	0.333663
map00906	Carotenoid biosynthesis	0.332585
map03430	Mismatch repair	0.33041
map00640	Propanoate metabolism	0.329383
map00280	Valine, leucine and isoleucine degradation	0.328158
map00480	Glutathione metabolism	0.325653
map04210	Apoptosis	0.316861
map00350	Tyrosine metabolism	0.307859
map00360	Phenylalanine metabolism	0.298978
map03030	DNA replication	0.289815
map04217	Necroptosis	0.285846
map00052	Galactose metabolism	0.276883
map00071	Fatty acid degradation	0.271815
map00650	Butanoate metabolism	0.26603
map00592	alpha-Linolenic acid metabolism	0.263486
map00999	Biosynthesis of various plant secondary metabolites	0.230681
map00910	Nitrogen metabolism	0.230214
map00940	Phenylpropanoid biosynthesis	0.158547
map00941	Flavonoid biosynthesis	0.0964175
